# Supplementary material for: Whole genome sequencing data of 1110 Mycobacterium tuberculosis isolates identifies insertions and deletions associated with drug resistance
Source: BMC Genomics. 2018 May 16;19:365. doi: 10.1186/s12864-018-4734-6 (PMC5956929; doi:10.1186/s12864-018-4734-6)
Supplement: Supplementary file 3 — The accession numbers of the validation data set. (XLSX 79 kb) [file 12864_2018_4734_MOESM3_ESM.xlsx]

## Sheet: Sheet1
accession	isolate
ERR552693	ERR552693
ERR552207	ERR552207
ERR550761	ERR550761
SRR2100911	SAMN03648084
ERR400537	ERS389495
ERR552626	ERR552626,ERR552625
SRR2100297	SAMN03647470
SRR2101346	SAMN03648593
SRR2101220	SAMN03648467
SRR2100007	SAMN03647180
SRR2101509	SAMN03648756
SRR2099948	SAMN03647121
ERR551893	ERR551893
SRR2100463	SAMN03647636
SRR2101427	SAMN03648674
ERR550862	ERR550862
ERR551455	ERR551455
SRR2100980	SAMN03648227
ERR046840	ERR046840
SRR2101785	SAMN03649032
SRR2101588	SAMN03648835
ERR553231	ERR553231
ERR553051	ERR553051,ERR553050
ERR551901	ERR551901
ERR551528	ERR551528,ERR551527
SRR2100510	SAMN03647683
SRR2100920	SAMN03648093
SRR2100995	SAMN03648242
SRR2100828	SAMN03648001
SRR2101734	SAMN03648981
ERR046954	ERR046954
SRR2101232	SAMN03648479
ERR046933	ERR046933
ERR046951	ERR046951
SRR2100869	SAMN03648042
SRR2100798	SAMN03647971
SRR2100654	SAMN03647827
SRR2100006	SAMN03647179
ERR552065	ERR552065,ERR552064
ERR551778	ERR551778
SRR2100100	SAMN03647273
SRR2100925	SAMN03648172
SRR2100989	SAMN03648236
SRR2101303	SAMN03648550
SRR2101105	SAMN03648352
ERR072095	ERR072095
ERR038287	ERR038287
ERR551304	ERR551305,ERR551304
SRR2101313	SAMN03648560
ERR551094	ERR551094
ERR551827	ERR551827,ERR551826
SRR2101056	SAMN03648303
SRR2101581	SAMN03648828
SRR2100027	SAMN03647200
SRR2101165	SAMN03648412
SRR2101406	SAMN03648653
SRR2101039	SAMN03648286
ERR038278	ERR038278
SRR2100357	SAMN03647530
ERR552513	ERR552513,ERR552514
SRR2100823	SAMN03647996
ERR552099	ERR552099,ERR552098
SRR2101340	SAMN03648587
ERR552642	ERR552642
SRR2101051	SAMN03648298
SRR2100633	SAMN03647806
ERR553174	ERR553174
SRR2100448	SAMN03647621
ERR400518	ERS389476
ERR551731	ERR551731,ERR551730
ERR552232	ERR552232
ERR551603	ERR551603,ERR551604
ERR551312	ERR551312
SRR2100927	SAMN03648174
ERR551767	ERR551767,ERR551768
SRR2101244	SAMN03648491
SRR2101030	SAMN03648277
ERR046736	ERR046736
ERR551507	ERR551507
ERR551841	ERR551841
SRR2101073	SAMN03648320
ERR553381	ERR553381
ERR047000	ERR047000
ERR553056	ERR553056
SRR2100717	SAMN03647890
ERR551793	ERR551793,ERR551795,ERR551794
SRR2100931	SAMN03648178
ERR046975	ERR046975
ERR551498	ERR551498
SRR2101520	SAMN03648767
SRR2101376	SAMN03648623
ERR552858	ERR552858
SRR2101645	SAMN03648892
ERR550661	ERR550661
SRR2100739	SAMN03647912
SRR2100724	SAMN03647897
SRR2100200	SAMN03647373
SRR2100809	SAMN03647982
SRR2100146	SAMN03647319
SRR2101516	SAMN03648763
ERR038279	ERR038279
ERR039326	ERR039326
SRR2101768	SAMN03649015
SRR2100876	SAMN03648049
ERR551796	ERR551796
SRR2100454	SAMN03647627
SRR2099926	SAMN03647099
SRR2101258	SAMN03648505
SRR2100147	SAMN03647320
SRR2100921	SAMN03648094
SRR2101103	SAMN03648350
SRR2100119	SAMN03647292
SRR2100934	SAMN03648181
ERR551658	ERR551658
SRR2100949	SAMN03648196
SRR2101041	SAMN03648288
SRR2100268	SAMN03647441
ERR552761	ERR552761
ERR551776	ERR551776,ERR551775,ERR551777
SRR2101112	SAMN03648359
SRR2100070	SAMN03647243
ERR400446	ERS389404
ERR552852	ERR552852
SRR2100620	SAMN03647793
ERR552923	ERR552923
SRR2101818	SAMN03649065
SRR2100018	SAMN03647191
ERR552440	ERR552440
SRR2100794	SAMN03647967
ERR550621	ERR550621
SRR2100529	SAMN03647702
ERR551579	ERR551579
SRR2100865	SAMN03648038
ERR552719	ERR552719,ERR552718
ERR400394	ERS389352
SRR2100509	SAMN03647682
ERR551016	ERR551016,ERR551015
SRR2101553	SAMN03648800
SRR2100731	SAMN03647904
ERR072020	ERR072020
ERR551150	ERR551150
ERR550801	ERR550801
ERR553196	ERR553196
SRR2100658	SAMN03647831
SRR2100855	SAMN03648028
SRR2100671	SAMN03647844
ERR552736	ERR552736
ERR551873	ERR551873
ERR551125	ERR551125
SRR2100897	SAMN03648070
SRR2101565	SAMN03648812
SRR2101615	SAMN03648862
ERR072072	ERR072072
ERR400406	ERS389364
ERR551297	ERR551297
SRR2099974	SAMN03647147
ERR552688	ERR552688
ERR046961	ERR046961
SRR2101334	SAMN03648581
ERR046990	ERR046990
SRR2101331	SAMN03648578
SRR2100062	SAMN03647235
ERR551989	ERR551989
SRR2100403	SAMN03647576
ERR553299	ERR553299
SRR2100362	SAMN03647535
SRR2101198	SAMN03648445
SRR2101725	SAMN03648972
ERR550986	ERR550986
SRR2100639	SAMN03647812
ERR072037	ERR072037
ERR552317	ERR552317
SRR2100170	SAMN03647343
ERR551818	ERR551818
SRR2100126	SAMN03647299
SRR2101628	SAMN03648875
SRR2100732	SAMN03647905
SRR2100723	SAMN03647896
ERR551836	ERR551836
ERR552803	ERR552803
ERR552464	ERR552464
SRR2100667	SAMN03647840
SRR2101146	SAMN03648393
ERR046913	ERR046913
ERR400426	ERS389384
ERR552385	ERR552385
SRR2100601	SAMN03647774
ERR400403	ERS389361
ERR551041	ERR551041
SRR2101793	SAMN03649040
SRR2101093	SAMN03648340
ERR400500	ERS389458
SRR2099990	SAMN03647163
SRR2101631	SAMN03648878
SRR2100558	SAMN03647731
SRR2101033	SAMN03648280
SRR2100845	SAMN03648018
SRR2101732	SAMN03648979
ERR039327	ERR039327
SRR2101577	SAMN03648824
SRR2100806	SAMN03647979
SRR2101466	SAMN03648713
SRR2101359	SAMN03648606
ERR400325	ERS389536
ERR552811	ERR552811
ERR552200	ERR552200,ERR552199
ERR038275	ERR038275
SRR2101692	SAMN03648939
SRR2101534	SAMN03648781
ERR551358	ERR551358
SRR2100396	SAMN03647569
ERR551377	ERR551377,ERR551379,ERR551378
ERR552215	ERR552215,ERR552217,ERR552216
ERR552377	ERR552377,ERR552376
ERR046958	ERR046958
ERR552955	ERR552955,ERR552956
ERR400369	ERS389580
SRR2100275	SAMN03647448
ERR046897	ERR046897
ERR552653	ERR552653,ERR552652
ERR551936	ERR551936
ERR400471	ERS389429
SRR2101277	SAMN03648524
SRR2101025	SAMN03648272
ERR553249	ERR553249
SRR2100557	SAMN03647730
SRR2101521	SAMN03648768
SRR2100116	SAMN03647289
SRR2100875	SAMN03648048
ERR552920	ERR552920
ERR551761	ERR551761
SRR2101760	SAMN03649007
ERR552322	ERR552322,ERR552321
ERR046981	ERR046981
SRR2100935	SAMN03648182
SRR2101737	SAMN03648984
ERR552342	ERR552342,ERR552341
ERR551844	ERR551844,ERR551845
ERR046831	ERR046831
ERR400523	ERS389481
ERR553294	ERR553294
SRR2100843	SAMN03648016
ERR552027	ERR552027
SRR2100635	SAMN03647808
ERR400522	ERS389480
ERR551971	ERR551971
SRR2100838	SAMN03648011
ERR551490	ERR551490
ERR046748	ERR046748
SRR2100254	SAMN03647427
ERR551183	ERR551183
SRR2100554	SAMN03647727
ERR046995	ERR046995
SRR2100696	SAMN03647869
SRR2100394	SAMN03647567
ERR400533	ERS389491
ERR400483	ERS389441
SRR2101312	SAMN03648559
SRR2100069	SAMN03647242
SRR2100786	SAMN03647959
SRR2100844	SAMN03648017
SRR2100193	SAMN03647366
ERR046792	ERR046792
SRR2101407	SAMN03648654
ERR552347	ERR552347,ERR552346
SRR2100277	SAMN03647450
ERR552657	ERR552657
SRR2100262	SAMN03647435
SRR2100020	SAMN03647193
ERR040088	ERR040088
SRR2101783	SAMN03649030
SRR2101254	SAMN03648501
ERR046881	ERR046881
ERR551633	ERR551633
ERR400479	ERS389437
ERR550995	ERR550995
SRR2101758	SAMN03649005
ERR552995	ERR552995
SRR2100839	SAMN03648012
ERR552832	ERR552832
SRR2101663	SAMN03648910
SRR2100190	SAMN03647363
ERR552266	ERR552266
SRR2101630	SAMN03648877
SRR2100235	SAMN03647408
ERR040107	ERR040107
ERR552320	ERR552320
SRR2100954	SAMN03648201
SRR2101301	SAMN03648548
SRR2100367	SAMN03647540
ERR551732	ERR551732
SRR2101065	SAMN03648312
SRR2101471	SAMN03648718
SRR2101636	SAMN03648883
ERR552100	ERR552100
SRR2100906	SAMN03648079
ERR550796	ERR550796
SRR2101200	SAMN03648447
ERR550811	ERR550811
ERR551889	ERR551889
SRR2100777	SAMN03647950
SRR2100917	SAMN03648090
SRR2100691	SAMN03647864
ERR551690	ERR551690
SRR2101029	SAMN03648276
SRR2100585	SAMN03647758
ERR552717	ERR552717
SRR2101281	SAMN03648528
ERR551426	ERR551426
SRR2100518	SAMN03647691
SRR2099959	SAMN03647132
SRR2101706	SAMN03648953
ERR553137	ERR553137
SRR2101525	SAMN03648772
ERR550817	ERR550817
ERR400540	ERS389498
ERR551483	ERR551483
SRR2100053	SAMN03647226
SRR2101310	SAMN03648557
SRR2100793	SAMN03647966
ERR551267	ERR551267
ERR550825	ERR550825
SRR2100555	SAMN03647728
ERR400478	ERS389436
SRR2101337	SAMN03648584
ERR551505	ERR551505
ERR072065	ERR072065
ERR039324	ERR039324
SRR2100892	SAMN03648065
SRR2101729	SAMN03648976
SRR2101750	SAMN03648997
SRR2100761	SAMN03647934
ERR551145	ERR551145
ERR551117	ERR551117
ERR550908	ERR550908,ERR550906,ERR550907
ERR072089	ERR072089
ERR551375	ERR551375
ERR550845	ERR550845
SRR2101032	SAMN03648279
SRR2101576	SAMN03648823
SRR2100183	SAMN03647356
ERR553150	ERR553150
SRR2101486	SAMN03648733
ERR400542	ERS389500
ERR553339	ERR553339
ERR551798	ERR551798,ERR551797
ERR552628	ERR552628
SRR2101078	SAMN03648325
SRR2101193	SAMN03648440
SRR2100010	SAMN03647183
SRR2100769	SAMN03647942
SRR2101175	SAMN03648422
SRR2100983	SAMN03648230
ERR046780	ERR046780
SRR2100176	SAMN03647349
ERR551349	ERR551349
ERR038291	ERR038291
ERR553100	ERR553100
SRR2101748	SAMN03648995
SRR2101020	SAMN03648267
SRR2100231	SAMN03647404
ERR551245	ERR551245
ERR552293	ERR552293
ERR551271	ERR551271
SRR2101614	SAMN03648861
ERR552014	ERR552014
ERR551103	ERR551103
SRR2101132	SAMN03648379
SRR2100985	SAMN03648232
SRR2100984	SAMN03648231
ERR025836	ERR025836
ERR551191	ERR551191
ERR046791	ERR046791
SRR2100903	SAMN03648076
ERR552226	ERR552226,ERR552225
SRR2101177	SAMN03648424
SRR2100545	SAMN03647718
SRR2101763	SAMN03649010
SRR2099961	SAMN03647134
ERR550978	ERR550978
SRR2100706	SAMN03647879
SRR2100026	SAMN03647199
SRR2101377	SAMN03648624
ERR552948	ERR552948
ERR040096	ERR040096
ERR551188	ERR551188
ERR551025	ERR551025
SRR2100378	SAMN03647551
ERR551837	ERR551837
ERR552756	ERR552756
SRR2100450	SAMN03647623
SRR2101096	SAMN03648343
SRR2101677	SAMN03648924
SRR2101697	SAMN03648944
ERR038290	ERR038290
SRR2100155	SAMN03647328
ERR551645	ERR551645,ERR551644
ERR025833	ERR025833
SRR2100704	SAMN03647877
ERR400550	ERS389508
SRR2101438	SAMN03648685
SRR2100414	SAMN03647587
ERR550921	ERR550921
SRR2100573	SAMN03647746
ERR400398	ERS389356
SRR2099966	SAMN03647139
SRR2101169	SAMN03648416
SRR2101484	SAMN03648731
ERR400558	ERS389516
ERR551634	ERR551634,ERR551635
ERR552805	ERR552805
ERR400556	ERS389514
SRR2101571	SAMN03648818
SRR2100301	SAMN03647474
SRR2100634	SAMN03647807
SRR2100574	SAMN03647747
ERR553169	ERR553169,ERR553168
SRR2100385	SAMN03647558
SRR2100952	SAMN03648199
ERR553239	ERR553239
ERR550890	ERR550890,ERR550891
ERR552771	ERR552771,ERR552772
SRR2100619	SAMN03647792
SRR2100847	SAMN03648020
SRR2100833	SAMN03648006
SRR2101544	SAMN03648791
ERR551402	ERR551402
ERR400311	ERS389522
ERR046867	ERR046867
ERR551784	ERR551784
SRR2101724	SAMN03648971
ERR552734	ERR552734,ERR552733
ERR552233	ERR552233
SRR2101491	SAMN03648738
ERR046910	ERR046910
ERR553227	ERR553227
ERR552391	ERR552391
SRR2101708	SAMN03648955
SRR2100674	SAMN03647847
ERR400525	ERS389483
SRR2101595	SAMN03648842
SRR2101246	SAMN03648493
SRR2100790	SAMN03647963
SRR2100493	SAMN03647666
SRR2101207	SAMN03648454
ERR551050	ERR551050
ERR553373	ERR553373
ERR400312	ERS389523
SRR2101626	SAMN03648873
ERR552438	ERR552438
ERR552904	ERR552904
SRR2101444	SAMN03648691
ERR550699	ERR550699
ERR038270	ERR038270
ERR550702	ERR550702
ERR038265	ERR038265
ERR551546	ERR551546
SRR2099977	SAMN03647150
ERR046901	ERR046901
SRR2100645	SAMN03647818
SRR2100247	SAMN03647420
ERR551346	ERR551346
SRR2100384	SAMN03647557
ERR552645	ERR552645,ERR552646
SRR2100413	SAMN03647586
ERR552856	ERR552856
SRR2101239	SAMN03648486
SRR2101771	SAMN03649018
SRR2100327	SAMN03647500
ERR400353	ERS389564
SRR2100331	SAMN03647504
ERR551397	ERR551397
SRR2101498	SAMN03648745
SRR2100959	SAMN03648206
ERR551099	ERR551099,ERR551100
SRR2100759	SAMN03647932
ERR553049	ERR553049
ERR400351	ERS389562
SRR2101662	SAMN03648909
ERR400547	ERS389505
ERR550936	ERR550936
ERR046798	ERR046798
SRR2101139	SAMN03648386
ERR551441	ERR551441
SRR2100239	SAMN03647412
SRR2100216	SAMN03647389
ERR400527	ERS389485
SRR2100429	SAMN03647602
SRR2101204	SAMN03648451
SRR2100446	SAMN03647619
ERR552047	ERR552047
SRR2101616	SAMN03648863
SRR2100184	SAMN03647357
SRR2101026	SAMN03648273
SRR2100580	SAMN03647753
ERR400411	ERS389369
SRR2100039	SAMN03647212
ERR552781	ERR552781
SRR2100489	SAMN03647662
ERR046929	ERR046929
SRR2100494	SAMN03647667
SRR2101230	SAMN03648477
ERR552804	ERR552804
ERR552741	ERR552741,ERR552740
SRR2100244	SAMN03647417
ERR551565	ERR551565
ERR550770	ERR550770,ERR550771
SRR2101501	SAMN03648748
ERR550717	ERR550717
ERR551576	ERR551576
SRR2101653	SAMN03648900
ERR552499	ERR552499,ERR552498
SRR2101203	SAMN03648450
SRR2101499	SAMN03648746
ERR552148	ERR552148,ERR552147
ERR551374	ERR551374
ERR046991	ERR046991
SRR2101554	SAMN03648801
SRR2100056	SAMN03647229
SRR2101490	SAMN03648737
ERR551323	ERR551323
SRR2099928	SAMN03647101
SRR2100290	SAMN03647463
SRR2101797	SAMN03649044
SRR2100210	SAMN03647383
ERR038294	ERR038294
SRR2101638	SAMN03648885
SRR2101045	SAMN03648292
SRR2101251	SAMN03648498
SRR2100852	SAMN03648025
ERR551962	ERR551962
SRR2100283	SAMN03647456
ERR551022	ERR551022
SRR2101654	SAMN03648901
SRR2100997	SAMN03648244
SRR2101811	SAMN03649058
SRR2101489	SAMN03648736
SRR2101450	SAMN03648697
ERR550769	ERR550769
SRR2100977	SAMN03648224
ERR552845	ERR552845
ERR551828	ERR551828,ERR551829
ERR552687	ERR552687
SRR2101298	SAMN03648545
SRR2100953	SAMN03648200
SRR2101151	SAMN03648398
SRR2100001	SAMN03647174
ERR400442	ERS389400
ERR552054	ERR552054
SRR2101497	SAMN03648744
ERR550618	ERR550618
ERR553387	ERR553387
SRR2099954	SAMN03647127
SRR2101261	SAMN03648508
SRR2100315	SAMN03647488
ERR046777	ERR046777
ERR046862	ERR046862
SRR2101596	SAMN03648843
ERR551008	ERR551008
SRR2100924	SAMN03648171
ERR552953	ERR552953
ERR550856	ERR550856
ERR551351	ERR551351
SRR2100461	SAMN03647634
ERR550759	ERR550759
ERR046963	ERR046963
SRR2101306	SAMN03648553
SRR2100063	SAMN03647236
ERR551886	ERR551886
ERR551596	ERR551596,ERR551595
ERR551993	ERR551993
ERR551388	ERR551388
SRR2100441	SAMN03647614
SRR2101719	SAMN03648966
SRR2100699	SAMN03647872
ERR552268	ERR552268
ERR552819	ERR552819,ERR552818
ERR550805	ERR550805
SRR2101528	SAMN03648775
ERR551143	ERR551143
ERR551355	ERR551355
ERR046928	ERR046928
ERR552933	ERR552933
ERR550791	ERR550791
SRR2101114	SAMN03648361
SRR2100888	SAMN03648061
SRR2101445	SAMN03648692
ERR072035	ERR072035
SRR2100503	SAMN03647676
ERR550708	ERR550708
SRR2101728	SAMN03648975
SRR2100087	SAMN03647260
ERR550789	ERR550789
SRR2100517	SAMN03647690
ERR046760	ERR046760
SRR2100608	SAMN03647781
SRR2100626	SAMN03647799
ERR550951	ERR550951
SRR2100046	SAMN03647219
SRR2101774	SAMN03649021
ERR551856	ERR551856
SRR2100611	SAMN03647784
SRR2101800	SAMN03649047
SRR2100593	SAMN03647766
SRR2101503	SAMN03648750
SRR2100661	SAMN03647834
ERR072030	ERR072030
ERR550773	ERR550773,ERR550772
ERR551473	ERR551473
ERR551327	ERR551327
SRR2100641	SAMN03647814
SRR2100207	SAMN03647380
SRR2099995	SAMN03647168
SRR2100624	SAMN03647797
SRR2100745	SAMN03647918
SRR2101477	SAMN03648724
SRR2100679	SAMN03647852
SRR2100652	SAMN03647825
ERR551985	ERR551985,ERR551984
SRR2100677	SAMN03647850
SRR2101574	SAMN03648821
SRR2100361	SAMN03647534
SRR2100186	SAMN03647359
SRR2101077	SAMN03648324
ERR552762	ERR552762
ERR551478	ERR551478,ERR551477
ERR040106	ERR040106
SRR2100452	SAMN03647625
ERR551352	ERR551352,ERR551353
SRR2101145	SAMN03648392
ERR400413	ERS389371
ERR550944	ERR550944
SRR2101110	SAMN03648357
ERR551368	ERR551368
ERR400509	ERS389467
ERR552624	ERR552624
SRR2100208	SAMN03647381
ERR400489	ERS389447
SRR2100307	SAMN03647480
SRR2100992	SAMN03648239
ERR550875	ERR550875
ERR400434	ERS389392
SRR2100758	SAMN03647931
ERR046875	ERR046875
SRR2100834	SAMN03648007
SRR2100310	SAMN03647483
ERR400423	ERS389381
SRR2101714	SAMN03648961
ERR046998	ERR046998
SRR2099981	SAMN03647154
SRR2100289	SAMN03647462
SRR2100576	SAMN03647749
SRR2101530	SAMN03648777
SRR2101449	SAMN03648696
ERR551968	ERR551968
ERR551479	ERR551479
SRR2100438	SAMN03647611
ERR552694	ERR552694
SRR2101315	SAMN03648562
ERR552861	ERR552861
SRR2099991	SAMN03647164
ERR552686	ERR552686
ERR551607	ERR551607
ERR400330	ERS389541
SRR2100138	SAMN03647311
ERR040105	ERR040105
ERR552985	ERR552985
SRR2101738	SAMN03648985
ERR550731	ERR550731
SRR2100342	SAMN03647515
ERR551648	ERR551648,ERR551649
ERR038293	ERR038293
ERR046739	ERR046739
SRR2100566	SAMN03647739
SRR2101776	SAMN03649023
ERR552583	ERR552583
ERR551745	ERR551745,ERR551744,ERR551743
SRR2100895	SAMN03648068
ERR552142	ERR552142,ERR552144,ERR552143
SRR2101292	SAMN03648539
SRR2100246	SAMN03647419
SRR2101104	SAMN03648351
SRR2101699	SAMN03648946
SRR2100300	SAMN03647473
SRR2101755	SAMN03649002
ERR551840	ERR551840
ERR552615	ERR552615
ERR551515	ERR551515,ERR551514,ERR551516
ERR400419	ERS389377
ERR046741	ERR046741
SRR2100198	SAMN03647371
SRR2100117	SAMN03647290
ERR552028	ERR552028
SRR2100507	SAMN03647680
ERR072080	ERR072080
ERR552715	ERR552715
SRR2101502	SAMN03648749
ERR551405	ERR551405
SRR2101275	SAMN03648522
SRR2101158	SAMN03648405
ERR552680	ERR552680
ERR551132	ERR551132,ERR551133
ERR552644	ERR552644
SRR2100743	SAMN03647916
ERR040098	ERR040098
SRR2101712	SAMN03648959
SRR2101798	SAMN03649045
ERR553120	ERR553120
SRR2099931	SAMN03647104
SRR2100309	SAMN03647482
SRR2101326	SAMN03648573
ERR046952	ERR046952
SRR2101242	SAMN03648489
ERR551719	ERR551719
ERR552788	ERR552788
SRR2100101	SAMN03647274
ERR039331	ERR039331
SRR2101741	SAMN03648988
SRR2101617	SAMN03648864
SRR2100779	SAMN03647952
SRR2100771	SAMN03647944
SRR2100372	SAMN03647545
ERR400452	ERS389410
ERR551276	ERR551276
SRR2101085	SAMN03648332
SRR2100278	SAMN03647451
ERR551499	ERR551499,ERR551500,ERR551501
SRR2101456	SAMN03648703
ERR552025	ERR552025
ERR553388	ERR553388
SRR2100881	SAMN03648054
ERR551268	ERR551268
SRR2100772	SAMN03647945
ERR551460	ERR551460,ERR551461
ERR551598	ERR551598
ERR400347	ERS389558
SRR2101009	SAMN03648256
SRR2101784	SAMN03649031
SRR2101736	SAMN03648983
ERR046782	ERR046782
SRR2100391	SAMN03647564
ERR046832	ERR046832
SRR2100431	SAMN03647604
SRR2100284	SAMN03647457
SRR2101639	SAMN03648886
SRR2100762	SAMN03647935
SRR2100471	SAMN03647644
SRR2100389	SAMN03647562
ERR046775	ERR046775
ERR400333	ERS389544
SRR2099950	SAMN03647123
ERR552106	ERR552106,ERR552105
ERR046880	ERR046880
SRR2101149	SAMN03648396
SRR2100552	SAMN03647725
SRR2100393	SAMN03647566
SRR2101279	SAMN03648526
SRR2100764	SAMN03647937
ERR040102	ERR040102
SRR2101787	SAMN03649034
SRR2100932	SAMN03648179
SRR2100322	SAMN03647495
ERR552394	ERR552394
SRR2101016	SAMN03648263
SRR2101234	SAMN03648481
SRR2100287	SAMN03647460
SRR2101495	SAMN03648742
ERR039342	ERR039342
SRR2101081	SAMN03648328
ERR550871	ERR550871
ERR552842	ERR552842,ERR552841
SRR2100204	SAMN03647377
SRR2100181	SAMN03647354
ERR551670	ERR551670
SRR2100730	SAMN03647903
ERR046779	ERR046779
SRR2101152	SAMN03648399
SRR2100258	SAMN03647431
SRR2100085	SAMN03647258
ERR551394	ERR551394
SRR2100965	SAMN03648212
ERR038282	ERR038282
SRR2100011	SAMN03647184
ERR551300	ERR551300
SRR2100374	SAMN03647547
SRR2101786	SAMN03649033
SRR2101656	SAMN03648903
ERR040104	ERR040104
ERR046943	ERR046943
SRR2100444	SAMN03647617
SRR2101156	SAMN03648403
ERR553341	ERR553341
SRR2100270	SAMN03647443
SRR2100687	SAMN03647860
ERR072027	ERR072027
SRR2100660	SAMN03647833
SRR2101405	SAMN03648652
SRR2100814	SAMN03647987
SRR2100045	SAMN03647218
SRR2100752	SAMN03647925
ERR553301	ERR553301
SRR2100893	SAMN03648066
SRR2100902	SAMN03648075
ERR552290	ERR552290
SRR2100780	SAMN03647953
ERR552738	ERR552738,ERR552739
SRR2101119	SAMN03648366
SRR2100202	SAMN03647375
ERR552018	ERR552018
ERR552571	ERR552571,ERR552569,ERR552570
SRR2100819	SAMN03647992
SRR2100417	SAMN03647590
ERR400474	ERS389432
ERR046762	ERR046762
SRR2101373	SAMN03648620
ERR400352	ERS389563
SRR2101288	SAMN03648535
SRR2101551	SAMN03648798
ERR551592	ERR551592,ERR551591
SRR2100715	SAMN03647888
ERR552611	ERR552611,ERR552610
ERR400389	ERS389347
ERR552813	ERR552813
SRR2100266	SAMN03647439
ERR551562	ERR551562
SRR2101573	SAMN03648820
SRR2100103	SAMN03647276
ERR039345	ERR039345
ERR551243	ERR551243
SRR2100093	SAMN03647266
ERR551580	ERR551580
ERR552711	ERR552711,ERR552712
ERR550830	ERR550830,ERR550829
SRR2101148	SAMN03648395
ERR551497	ERR551497
SRR2101680	SAMN03648927
ERR038263	ERR038263
ERR400378	ERS389589
SRR2100136	SAMN03647309
SRR2100974	SAMN03648221
SRR2101050	SAMN03648297
ERR552460	ERR552460
ERR551160	ERR551160
SRR2101284	SAMN03648531
ERR553266	ERR553266
ERR551652	ERR551652
SRR2101154	SAMN03648401
ERR553394	ERR553394,ERR553393
SRR2101120	SAMN03648367
SRR2101324	SAMN03648571
SRR2101536	SAMN03648783
SRR2101314	SAMN03648561
ERR400444	ERS389402
ERR551114	ERR551114
ERR551900	ERR551900
ERR552441	ERR552441
ERR550704	ERR550704
SRR2101048	SAMN03648295
SRR2100192	SAMN03647365
SRR2101461	SAMN03648708
ERR553208	ERR553208
ERR551489	ERR551489
ERR550928	ERR550928,ERR550929
SRR2101472	SAMN03648719
ERR400364	ERS389575
ERR552433	ERR552433,ERR552434
ERR552102	ERR552102,ERR552101
SRR2100776	SAMN03647949
ERR552980	ERR552980
SRR2101664	SAMN03648911
ERR553362	ERR553362
SRR2100442	SAMN03647615
ERR552774	ERR552774
ERR046890	ERR046890
SRR2101421	SAMN03648668
SRR2100308	SAMN03647481
SRR2101383	SAMN03648630
SRR2100140	SAMN03647313
SRR2100150	SAMN03647323
ERR072096	ERR072096
SRR2100606	SAMN03647779
SRR2100826	SAMN03647999
ERR046852	ERR046852
ERR551631	ERR551631
SRR2101089	SAMN03648336
SRR2101641	SAMN03648888
SRR2100215	SAMN03647388
SRR2100462	SAMN03647635
ERR551657	ERR551657
ERR552110	ERR552110
ERR400529	ERS389487
ERR552476	ERR552476
SRR2101560	SAMN03648807
ERR551871	ERR551871
SRR2099983	SAMN03647156
SRR2101570	SAMN03648817
SRR2100520	SAMN03647693
ERR552631	ERR552631,ERR552632
SRR2101001	SAMN03648248
ERR025835	ERR025835
SRR2101071	SAMN03648318
SRR2100075	SAMN03647248
SRR2100912	SAMN03648085
SRR2101777	SAMN03649024
SRR2101360	SAMN03648607
ERR551996	ERR551996,ERR551994,ERR551995
ERR551430	ERR551430
ERR552721	ERR552721
SRR2100889	SAMN03648062
ERR553287	ERR553287
ERR550660	ERR550660
ERR551437	ERR551437,ERR551436
ERR551052	ERR551052,ERR551051
ERR400492	ERS389450
SRR2100640	SAMN03647813
SRR2100243	SAMN03647416
ERR552410	ERR552410,ERR552409
ERR553188	ERR553188,ERR553189,ERR553190
ERR552831	ERR552831
ERR552816	ERR552816,ERR552814,ERR552815
ERR025837	ERR025837
SRR2101182	SAMN03648429
SRR2101302	SAMN03648549
ERR551858	ERR551858
ERR072050	ERR072050
SRR2100094	SAMN03647267
ERR046749	ERR046749
SRR2101700	SAMN03648947
SRR2100497	SAMN03647670
ERR551522	ERR551522
ERR550688	ERR550688
ERR400460	ERS389418
SRR2101330	SAMN03648577
SRR2099992	SAMN03647165
SRR2101233	SAMN03648480
SRR2100864	SAMN03648037
SRR2101305	SAMN03648552
ERR550838	ERR550838,ERR550837
ERR400450	ERS389408
ERR400549	ERS389507
ERR551656	ERR551656
SRR2100302	SAMN03647475
ERR552512	ERR552512
ERR552183	ERR552183
SRR2100333	SAMN03647506
SRR2101458	SAMN03648705
SRR2101442	SAMN03648689
ERR550673	ERR550673
ERR552146	ERR552146
ERR552419	ERR552419
SRR2100719	SAMN03647892
ERR038280	ERR038280
SRR2101745	SAMN03648992
SRR2100288	SAMN03647461
ERR046945	ERR046945
ERR551128	ERR551128,ERR551129
ERR552058	ERR552058
SRR2101199	SAMN03648446
ERR400341	ERS389552
SRR2099984	SAMN03647157
SRR2100878	SAMN03648051
SRR2100424	SAMN03647597
SRR2100467	SAMN03647640
ERR046733	ERR046733
ERR400543	ERS389501
SRR2101333	SAMN03648580
SRR2099962	SAMN03647135
SRR2100817	SAMN03647990
SRR2100721	SAMN03647894
ERR550646	ERR550646,ERR550647,ERR550645
ERR553217	ERR553217,ERR553218
ERR553246	ERR553246,ERR553247
SRR2100755	SAMN03647928
ERR553359	ERR553359
SRR2101395	SAMN03648642
SRR2099973	SAMN03647146
ERR046925	ERR046925
SRR2100332	SAMN03647505
ERR551751	ERR551751
SRR2101160	SAMN03648407
ERR553033	ERR553033
SRR2100356	SAMN03647529
SRR2101212	SAMN03648459
SRR2100420	SAMN03647593
ERR400402	ERS389360
ERR551335	ERR551335
ERR552866	ERR552866
SRR2100775	SAMN03647948
ERR039334	ERR039334
ERR038300	ERR038300
SRR2100328	SAMN03647501
ERR551662	ERR551662
ERR072022	ERR072022
ERR553331	ERR553331
ERR552175	ERR552175
ERR046924	ERR046924
SRR2100484	SAMN03647657
ERR551476	ERR551476
SRR2101746	SAMN03648993
ERR046919	ERR046919
SRR2100572	SAMN03647745
SRR2100942	SAMN03648189
ERR400430	ERS389388
ERR552145	ERR552145
ERR400521	ERS389479
SRR2101791	SAMN03649038
SRR2101252	SAMN03648499
ERR552850	ERR552850
SRR2100590	SAMN03647763
SRR2100795	SAMN03647968
SRR2101672	SAMN03648919
SRR2100614	SAMN03647787
SRR2100825	SAMN03647998
ERR552697	ERR552697
SRR2100273	SAMN03647446
ERR551251	ERR551251,ERR551250
ERR552525	ERR552525
ERR552378	ERR552378
SRR2100849	SAMN03648022
SRR2101433	SAMN03648680
SRR2101805	SAMN03649052
SRR2101434	SAMN03648681
ERR039336	ERR039336
ERR046960	ERR046960
ERR551632	ERR551632
ERR046946	ERR046946
SRR2100148	SAMN03647321
SRR2101454	SAMN03648701
SRR2100810	SAMN03647983
ERR552663	ERR552663
ERR046980	ERR046980
SRR2100276	SAMN03647449
ERR072040	ERR072040
ERR046764	ERR046764
ERR551825	ERR551825
SRR2101782	SAMN03649029
SRR2100571	SAMN03647744
SRR2100348	SAMN03647521
ERR552691	ERR552691
SRR2100866	SAMN03648039
SRR2100280	SAMN03647453
ERR552946	ERR552946
ERR551413	ERR551413
SRR2101019	SAMN03648266
ERR551285	ERR551285,ERR551284
ERR400401	ERS389359
SRR2101248	SAMN03648495
ERR552443	ERR552443,ERR552442
ERR552350	ERR552350
ERR046751	ERR046751
SRR2100230	SAMN03647403
ERR046767	ERR046767
SRR2101467	SAMN03648714
SRR2100439	SAMN03647612
SRR2101494	SAMN03648741
SRR2101012	SAMN03648259
ERR552401	ERR552401,ERR552400
ERR400334	ERS389545
ERR550886	ERR550887,ERR550886
ERR552168	ERR552168
ERR552203	ERR552203
ERR552459	ERR552459
ERR072046	ERR072046
SRR2100628	SAMN03647801
SRR2101127	SAMN03648374
ERR046855	ERR046855
ERR552601	ERR552601
SRR2101459	SAMN03648706
SRR2101702	SAMN03648949
ERR038261	ERR038261
ERR038283	ERR038283
ERR553077	ERR553077
ERR550676	ERR550676,ERR550675
SRR2101769	SAMN03649016
SRR2101744	SAMN03648991
SRR2100259	SAMN03647432
SRR2100936	SAMN03648183
ERR552154	ERR552154
SRR2101228	SAMN03648475
SRR2101620	SAMN03648867
ERR552178	ERR552178
SRR2099969	SAMN03647142
SRR2100616	SAMN03647789
SRR2101142	SAMN03648389
ERR046876	ERR046876
SRR2100873	SAMN03648046
ERR038295	ERR038295
SRR2100205	SAMN03647378
SRR2101327	SAMN03648574
SRR2100174	SAMN03647347
SRR2100923	SAMN03648170
SRR2100125	SAMN03647298
ERR046861	ERR046861
ERR552227	ERR552227
ERR553308	ERR553308
SRR2101400	SAMN03648647
ERR552744	ERR552744
SRR2101375	SAMN03648622
SRR2100937	SAMN03648184
ERR040093	ERR040093
ERR553084	ERR553084
SRR2101348	SAMN03648595
SRR2101569	SAMN03648816
ERR038272	ERR038272
SRR2101357	SAMN03648604
ERR551715	ERR551715
ERR551236	ERR551236
SRR2100392	SAMN03647565
SRR2101336	SAMN03648583
SRR2100077	SAMN03647250
SRR2099986	SAMN03647159
ERR550722	ERR550722
SRR2100058	SAMN03647231
ERR552969	ERR552969
SRR2101822	SAMN03649069
SRR2100662	SAMN03647835
ERR552363	ERR552363,ERR552362,ERR552364
ERR400458	ERS389416
ERR550983	ERR550983
SRR2101285	SAMN03648532
SRR2100337	SAMN03647510
ERR400494	ERS389452
ERR550980	ERR550980,ERR550981
ERR072038	ERR072038
SRR2101568	SAMN03648815
ERR551458	ERR551458
ERR551198	ERR551198
SRR2101069	SAMN03648316
SRR2100515	SAMN03647688
SRR2100260	SAMN03647433
ERR551275	ERR551275
SRR2100711	SAMN03647884
ERR046871	ERR046871
ERR551087	ERR551087
SRR2101191	SAMN03648438
SRR2100816	SAMN03647989
ERR552665	ERR552665
ERR046949	ERR046949
ERR553368	ERR553368
ERR551340	ERR551340
ERR551144	ERR551144
SRR2100587	SAMN03647760
SRR2100963	SAMN03648210
SRR2101673	SAMN03648920
ERR552812	ERR552812
SRR2101111	SAMN03648358
ERR552586	ERR552586,ERR552585
ERR552724	ERR552724
SRR2101505	SAMN03648752
SRR2099982	SAMN03647155
SRR2101823	SAMN03649070
ERR551120	ERR551120
SRR2100118	SAMN03647291
ERR552839	ERR552839
SRR2101388	SAMN03648635
SRR2101170	SAMN03648417
ERR551447	ERR551447
SRR2100167	SAMN03647340
SRR2100536	SAMN03647709
ERR551940	ERR551940
ERR553333	ERR553333
ERR552793	ERR552793,ERR552794
ERR038266	ERR038266
ERR550876	ERR550876
SRR2100272	SAMN03647445
ERR551600	ERR551600,ERR551599
ERR551468	ERR551468,ERR551469
SRR2100774	SAMN03647947
ERR551487	ERR551487
SRR2101465	SAMN03648712
ERR400464	ERS389422
ERR550806	ERR550806,ERR550807
SRR2101561	SAMN03648808
SRR2100107	SAMN03647280
SRR2100223	SAMN03647396
SRR2101487	SAMN03648734
SRR2101155	SAMN03648402
SRR2100914	SAMN03648087
ERR552248	ERR552248
ERR046957	ERR046957
ERR046745	ERR046745
SRR2101566	SAMN03648813
ERR039330	ERR039330
SRR2100068	SAMN03647241
ERR553113	ERR553113
ERR552301	ERR552301,ERR552302
SRR2101274	SAMN03648521
SRR2100314	SAMN03647487
ERR400557	ERS389515
SRR2100028	SAMN03647201
ERR400514	ERS389472
ERR551849	ERR551849
ERR552982	ERR552982,ERR552983
SRR2101455	SAMN03648702
SRR2101206	SAMN03648453
ERR551061	ERR551061
ERR551586	ERR551586
ERR551482	ERR551482
SRR2100411	SAMN03647584
SRR2100535	SAMN03647708
SRR2101208	SAMN03648455
SRR2101420	SAMN03648667
SRR2099998	SAMN03647171
ERR551342	ERR551342,ERR551343
ERR552212	ERR552212
SRR2100857	SAMN03648030
ERR551902	ERR551902
ERR551313	ERR551313
SRR2100408	SAMN03647581
SRR2100296	SAMN03647469
ERR400528	ERS389486
ERR551747	ERR551747
ERR400339	ERS389550
SRR2100206	SAMN03647379
ERR046789	ERR046789
SRR2101647	SAMN03648894
ERR550846	ERR550846
SRR2101481	SAMN03648728
SRR2100371	SAMN03647544
ERR046839	ERR046839
ERR550784	ERR550784,ERR550785
SRR2100604	SAMN03647777
SRR2100325	SAMN03647498
SRR2100784	SAMN03647957
SRR2101660	SAMN03648907
SRR2101317	SAMN03648564
ERR400382	ERS389340
SRR2100720	SAMN03647893
SRR2100787	SAMN03647960
ERR552547	ERR552547
ERR551257	ERR551257
ERR552345	ERR552345
ERR038255	ERR038255
SRR2100728	SAMN03647901
ERR038254	ERR038254
ERR552942	ERR552942
SRR2101361	SAMN03648608
SRR2101634	SAMN03648881
ERR551348	ERR551348
ERR551321	ERR551321,ERR551320
SRR2100252	SAMN03647425
SRR2101256	SAMN03648503
ERR551842	ERR551842
SRR2100098	SAMN03647271
SRR2101743	SAMN03648990
SRR2100913	SAMN03648086
SRR2101794	SAMN03649041
SRR2101757	SAMN03649004
ERR400435	ERS389393
SRR2100082	SAMN03647255
SRR2100185	SAMN03647358
ERR553088	ERR553088
SRR2101583	SAMN03648830
ERR551085	ERR551085
SRR2101172	SAMN03648419
SRR2100929	SAMN03648176
ERR550878	ERR550878
SRR2101222	SAMN03648469
SRR2100966	SAMN03648213
SRR2100281	SAMN03647454
SRR2100478	SAMN03647651
ERR039328	ERR039328
ERR038284	ERR038284
SRR2100014	SAMN03647187
ERR551612	ERR551612
ERR400535	ERS389493
ERR046796	ERR046796
ERR400417	ERS389375
ERR551655	ERR551655
ERR400467	ERS389425
SRR2101076	SAMN03648323
SRR2100971	SAMN03648218
ERR400526	ERS389484
SRR2101423	SAMN03648670
ERR551750	ERR551750,ERR551749,ERR551748
SRR2100016	SAMN03647189
ERR550925	ERR550925
ERR551223	ERR551223
ERR553203	ERR553203
ERR552846	ERR552846
SRR2100540	SAMN03647713
SRR2101601	SAMN03648848
SRR2101167	SAMN03648414
ERR400383	ERS389341
SRR2100092	SAMN03647265
ERR046773	ERR046773
SRR2101387	SAMN03648634
ERR046776	ERR046776
SRR2100547	SAMN03647720
SRR2100734	SAMN03647907
ERR551643	ERR551643,ERR551642
ERR550989	ERR550989,ERR550988,ERR550990
SRR2101128	SAMN03648375
SRR2101431	SAMN03648678
SRR2100473	SAMN03647646
SRR2101564	SAMN03648811
ERR551366	ERR551366
SRR2100782	SAMN03647955
ERR553153	ERR553153,ERR553152
ERR072026	ERR072026
SRR2101687	SAMN03648934
SRR2101710	SAMN03648957
SRR2101266	SAMN03648513
SRR2100500	SAMN03647673
SRR2100049	SAMN03647222
SRR2100492	SAMN03647665
SRR2100196	SAMN03647369
SRR2101060	SAMN03648307
ERR046844	ERR046844
SRR2101824	SAMN03649071
ERR550797	ERR550797
SRR2101816	SAMN03649063
SRR2101378	SAMN03648625
SRR2100791	SAMN03647964
SRR2100945	SAMN03648192
ERR039325	ERR039325
SRR2101752	SAMN03648999
SRR2100345	SAMN03647518
SRR2101384	SAMN03648631
ERR400348	ERS389559
ERR046920	ERR046920
SRR2100513	SAMN03647686
SRR2100324	SAMN03647497
SRR2101618	SAMN03648865
ERR046914	ERR046914
ERR553271	ERR553271
SRR2101210	SAMN03648457
ERR400391	ERS389349
ERR400449	ERS389407
ERR551608	ERR551608
SRR2101223	SAMN03648470
SRR2100702	SAMN03647875
ERR552256	ERR552256
SRR2100358	SAMN03647531
ERR552970	ERR552970,ERR552971
ERR400343	ERS389554
SRR2101671	SAMN03648918
ERR553048	ERR553048
ERR550630	ERR550630
ERR550923	ERR550923,ERR550922
ERR400551	ERS389509
SRR2101237	SAMN03648484
ERR551616	ERR551616
SRR2100854	SAMN03648027
SRR2100511	SAMN03647684
ERR552510	ERR552510,ERR552509
SRR2101480	SAMN03648727
SRR2100211	SAMN03647384
ERR038262	ERR038262
SRR2101675	SAMN03648922
SRR2100686	SAMN03647859
ERR072034	ERR072034
ERR400441	ERS389399
SRR2101432	SAMN03648679
ERR550632	ERR550632
SRR2101299	SAMN03648546
SRR2100227	SAMN03647400
SRR2101362	SAMN03648609
SRR2100037	SAMN03647210
SRR2100961	SAMN03648208
SRR2099987	SAMN03647160
SRR2101761	SAMN03649008
SRR2101134	SAMN03648381
ERR551279	ERR551279
ERR400327	ERS389538
SRR2101799	SAMN03649046
SRR2101011	SAMN03648258
ERR552229	ERR552229
SRR2100350	SAMN03647523
SRR2100313	SAMN03647486
SRR2100364	SAMN03647537
ERR400393	ERS389351
ERR551646	ERR551646
ERR400512	ERS389470
SRR2101510	SAMN03648757
SRR2100666	SAMN03647839
ERR551046	ERR551046
ERR046770	ERR046770
SRR2100034	SAMN03647207
SRR2101593	SAMN03648840
SRR2100905	SAMN03648078
ERR400414	ERS389372
ERR553112	ERR553112
ERR553327	ERR553327
SRR2101579	SAMN03648826
ERR552545	ERR552545,ERR552546
ERR039346	ERR039346
SRR2100650	SAMN03647823
ERR046795	ERR046795
ERR400475	ERS389433
SRR2100551	SAMN03647724
SRR2101648	SAMN03648895
SRR2099965	SAMN03647138
SRR2100583	SAMN03647756
ERR025839	ERR025839
ERR550793	ERR550793
SRR2101598	SAMN03648845
SRR2100099	SAMN03647272
ERR046837	ERR046837
SRR2101535	SAMN03648782
SRR2100443	SAMN03647616
ERR552220	ERR552220
SRR2099952	SAMN03647125
ERR400513	ERS389471
ERR550841	ERR550841,ERR550842
SRR2101556	SAMN03648803
ERR046863	ERR046863
ERR551149	ERR551149
ERR046895	ERR046895
ERR550767	ERR550767
SRR2101187	SAMN03648434
SRR2100701	SAMN03647874
SRR2101537	SAMN03648784
ERR553346	ERR553346
ERR551660	ERR551660,ERR551659
SRR2100957	SAMN03648204
SRR2101116	SAMN03648363
ERR552584	ERR552584
SRR2100918	SAMN03648091
ERR553043	ERR553043
SRR2100460	SAMN03647633
SRR2100859	SAMN03648032
ERR550649	ERR550649,ERR550648
ERR400318	ERS389529
SRR2099964	SAMN03647137
SRR2101034	SAMN03648281
ERR046838	ERR046838
ERR039332	ERR039332
SRR2100459	SAMN03647632
SRR2101227	SAMN03648474
ERR551260	ERR551260
ERR552326	ERR552326
SRR2100967	SAMN03648214
ERR551372	ERR551372,ERR551373
SRR2100386	SAMN03647559
SRR2101278	SAMN03648525
SRR2100351	SAMN03647524
SRR2101058	SAMN03648305
SRR2101610	SAMN03648857
ERR551510	ERR551510,ERR551509
ERR552428	ERR552428
SRR2101749	SAMN03648996
ERR553109	ERR553109
SRR2100526	SAMN03647699
SRR2100498	SAMN03647671
ERR551752	ERR551752
SRR2100079	SAMN03647252
SRR2101735	SAMN03648982
ERR400553	ERS389511
ERR552519	ERR552519,ERR552520
ERR551637	ERR551638,ERR551637
SRR2100973	SAMN03648220
ERR551918	ERR551918,ERR551919
ERR400472	ERS389430
SRR2100801	SAMN03647974
SRR2099980	SAMN03647153
ERR550997	ERR550997
ERR550746	ERR550746
SRR2100477	SAMN03647650
SRR2100848	SAMN03648021
SRR2100727	SAMN03647900
SRR2100102	SAMN03647275
ERR038269	ERR038269
SRR2101422	SAMN03648669
SRR2100820	SAMN03647993
SRR2101098	SAMN03648345
SRR2101052	SAMN03648299
SRR2101393	SAMN03648640
SRR2101619	SAMN03648866
ERR400517	ERS389475
ERR400440	ERS389398
ERR400381	ERS389592
SRR2100165	SAMN03647338
ERR046983	ERR046983
ERR552603	ERR552603,ERR552604
ERR038256	ERR038256
SRR2100735	SAMN03647908
SRR2100057	SAMN03647230
SRR2100900	SAMN03648073
SRR2100194	SAMN03647367
SRR2101059	SAMN03648306
SRR2101759	SAMN03649006
ERR552123	ERR552123,ERR552122
SRR2100744	SAMN03647917
SRR2101257	SAMN03648504
ERR552402	ERR552402
SRR2100029	SAMN03647202
SRR2101017	SAMN03648264
ERR552595	ERR552595
SRR2101517	SAMN03648764
SRR2100226	SAMN03647399
ERR552926	ERR552926,ERR552927
ERR046771	ERR046771
SRR2101296	SAMN03648543
ERR552214	ERR552214
ERR553199	ERR553199
SRR2100708	SAMN03647881
ERR552862	ERR552862
SRR2100104	SAMN03647277
ERR552722	ERR552722
SRR2100344	SAMN03647517
ERR552544	ERR552544
ERR551872	ERR551872
SRR2101023	SAMN03648270
SRR2101179	SAMN03648426
SRR2101575	SAMN03648822
SRR2100512	SAMN03647685
ERR550991	ERR550991
SRR2100968	SAMN03648215
SRR2101338	SAMN03648585
ERR552043	ERR552043
SRR2100425	SAMN03647598
SRR2100189	SAMN03647362
SRR2101141	SAMN03648388
ERR552092	ERR552092
SRR2101682	SAMN03648929
SRR2100632	SAMN03647805
ERR551883	ERR551883
SRR2101245	SAMN03648492
SRR2101563	SAMN03648810
SRR2100024	SAMN03647197
SRR2101294	SAMN03648541
ERR552837	ERR552837
ERR046729	ERR046729
SRR2101558	SAMN03648805
ERR550914	ERR550914,ERR550915
SRR2099956	SAMN03647129
SRR2099925	SAMN03647098
SRR2101437	SAMN03648684
SRR2100368	SAMN03647541
ERR550664	ERR550664,ERR550663
SRR2101825	SAMN03649072
SRR2100627	SAMN03647800
ERR552758	ERR552758
ERR551877	ERR551877,ERR551878
SRR2100286	SAMN03647459
ERR552538	ERR552538
ERR551712	ERR551712
ERR551078	ERR551078
ERR400421	ERS389379
SRR2100336	SAMN03647509
SRR2101247	SAMN03648494
SRR2100236	SAMN03647409
ERR046845	ERR046845
SRR2099949	SAMN03647122
SRR2100802	SAMN03647975
SRR2100426	SAMN03647599
SRR2100373	SAMN03647546
ERR553254	ERR553254
SRR2101184	SAMN03648431
SRR2099993	SAMN03647166
SRR2100346	SAMN03647519
ERR552600	ERR552600
ERR550711	ERR550711
SRR2100066	SAMN03647239
SRR2101031	SAMN03648278
ERR551322	ERR551322
ERR552727	ERR552727
SRR2100139	SAMN03647312
ERR552042	ERR552042,ERR552041
SRR2100134	SAMN03647307
SRR2101366	SAMN03648613
SRR2101482	SAMN03648729
ERR046778	ERR046778
SRR2101463	SAMN03648710
ERR400436	ERS389394
ERR400313	ERS389524
SRR2101604	SAMN03648851
ERR046894	ERR046894
ERR046849	ERR046849
ERR551894	ERR551894,ERR551895
ERR550974	ERR550974
SRR2100877	SAMN03648050
ERR551020	ERR551020,ERR551019
ERR550895	ERR550895,ERR550894
SRR2100818	SAMN03647991
SRR2100698	SAMN03647871
ERR551582	ERR551582,ERR551581
SRR2100815	SAMN03647988
SRR2100748	SAMN03647921
ERR046819	ERR046819
ERR400506	ERS389464
ERR039329	ERR039329
SRR2100468	SAMN03647641
SRR2100188	SAMN03647361
ERR039338	ERR039338
ERR039343	ERR039343
SRR2100742	SAMN03647915
ERR551611	ERR551611,ERR551610
SRR2100976	SAMN03648223
SRR2101339	SAMN03648586
SRR2100250	SAMN03647423
ERR046947	ERR046947
SRR2101138	SAMN03648385
SRR2100299	SAMN03647472
ERR046772	ERR046772
SRR2100591	SAMN03647764
SRR2100563	SAMN03647736
SRR2101243	SAMN03648490
ERR552639	ERR552639
SRR2100578	SAMN03647751
ERR046746	ERR046746
ERR046846	ERR046846
SRR2099941	SAMN03647114
SRR2101309	SAMN03648556
SRR2100160	SAMN03647333
SRR2101097	SAMN03648344
ERR552218	ERR552218
ERR551916	ERR551916
ERR553159	ERR553159
SRR2101267	SAMN03648514
SRR2100595	SAMN03647768
ERR552436	ERR552436
SRR2100541	SAMN03647714
SRR2099999	SAMN03647172
SRR2100030	SAMN03647203
SRR2100926	SAMN03648173
ERR551518	ERR551518
SRR2100370	SAMN03647543
ERR551108	ERR551108,ERR551109
SRR2100229	SAMN03647402
ERR046738	ERR046738
SRR2100169	SAMN03647342
ERR551986	ERR551986,ERR551987
ERR553232	ERR553232
ERR551158	ERR551158
SRR2100496	SAMN03647669
ERR553119	ERR553119
ERR046930	ERR046930
SRR2099930	SAMN03647103
SRR2100531	SAMN03647704
SRR2100253	SAMN03647426
ERR551526	ERR551526
SRR2101606	SAMN03648853
SRR2101124	SAMN03648371
ERR551787	ERR551787
ERR551269	ERR551269
ERR551742	ERR551742
ERR046834	ERR046834
ERR552884	ERR552884
SRR2100051	SAMN03647224
ERR551303	ERR551303
SRR2100422	SAMN03647595
ERR553075	ERR553075
SRR2101469	SAMN03648716
SRR2100409	SAMN03647582
SRR2100491	SAMN03647664
SRR2101209	SAMN03648456
SRR2100697	SAMN03647870
SRR2101542	SAMN03648789
ERR552661	ERR552661,ERR552660
ERR072024	ERR072024
SRR2101057	SAMN03648304
SRR2100009	SAMN03647182
SRR2101002	SAMN03648249
SRR2101095	SAMN03648342
SRR2101587	SAMN03648834
ERR551029	ERR551029
SRR2101014	SAMN03648261
SRR2100562	SAMN03647735
SRR2100404	SAMN03647577
SRR2101717	SAMN03648964
ERR553076	ERR553076
ERR552827	ERR552827
ERR046794	ERR046794
ERR400477	ERS389435
ERR047012	ERR047012
SRR2100248	SAMN03647421
SRR2101532	SAMN03648779
SRR2100811	SAMN03647984
SRR2100043	SAMN03647216
SRR2101691	SAMN03648938
ERR552006	ERR552006
ERR400552	ERS389510
ERR551948	ERR551948,ERR551949
SRR2101300	SAMN03648547
ERR046926	ERR046926
SRR2101429	SAMN03648676
SRR2100979	SAMN03648226
SRR2100655	SAMN03647828
SRR2100718	SAMN03647891
SRR2100981	SAMN03648228
SRR2101753	SAMN03649000
ERR552338	ERR552338
ERR553193	ERR553193
ERR400466	ERS389424
ERR551097	ERR551097
SRR2100710	SAMN03647883
ERR400307	ERS389518
ERR400328	ERS389539
ERR551813	ERR551813
SRR2100909	SAMN03648082
SRR2100195	SAMN03647368
SRR2101320	SAMN03648567
SRR2101408	SAMN03648655
ERR400462	ERS389420
SRR2100228	SAMN03647401
ERR553309	ERR553309
SRR2100017	SAMN03647190
ERR551462	ERR551462
SRR2100091	SAMN03647264
SRR2101013	SAMN03648260
SRR2101550	SAMN03648797
ERR046783	ERR046783
SRR2099976	SAMN03647149
ERR072094	ERR072094
SRR2100157	SAMN03647330
SRR2101161	SAMN03648408
ERR400445	ERS389403
SRR2101153	SAMN03648400
ERR551266	ERR551266
SRR2101488	SAMN03648735
SRR2100982	SAMN03648229
SRR2100293	SAMN03647466
ERR400416	ERS389374
SRR2101668	SAMN03648915
SRR2101627	SAMN03648874
ERR553089	ERR553089
SRR2100856	SAMN03648029
ERR551270	ERR551270
ERR552280	ERR552280
SRR2101225	SAMN03648472
ERR400490	ERS389448
SRR2101202	SAMN03648449
SRR2100853	SAMN03648026
ERR552465	ERR552465
ERR551130	ERR551130,ERR551131
SRR2101703	SAMN03648950
ERR552737	ERR552737
ERR046824	ERR046824
ERR551395	ERR551395
ERR400397	ERS389355
ERR550653	ERR550653
ERR551291	ERR551291
SRR2100904	SAMN03648077
SRR2101694	SAMN03648941
SRR2100435	SAMN03647608
SRR2100688	SAMN03647861
SRR2100890	SAMN03648063
ERR551259	ERR551259,ERR551258
ERR552060	ERR552060
SRR2101137	SAMN03648384
SRR2100145	SAMN03647318
SRR2100901	SAMN03648074
SRR2100738	SAMN03647911
SRR2101231	SAMN03648478
SRR2100822	SAMN03647995
SRR2100380	SAMN03647553
ERR551974	ERR551974,ERR551973
SRR2100453	SAMN03647626
SRR2101524	SAMN03648771
SRR2100457	SAMN03647630
ERR552976	ERR552976
ERR551106	ERR551106
ERR400338	ERS389549
SRR2101365	SAMN03648612
ERR552055	ERR552055
SRR2099957	SAMN03647130
ERR038298	ERR038298
ERR551429	ERR551429,ERR551428
SRR2100514	SAMN03647687
ERR046911	ERR046911
SRR2101611	SAMN03648858
ERR552202	ERR552202
ERR552166	ERR552166
SRR2101447	SAMN03648694
SRR2100940	SAMN03648187
SRR2100678	SAMN03647851
SRR2100705	SAMN03647878
SRR2100036	SAMN03647209
SRR2101589	SAMN03648836
SRR2101642	SAMN03648889
SRR2101022	SAMN03648269
ERR551365	ERR551365
ERR552607	ERR552607,ERR552606
ERR400396	ERS389354
ERR552354	ERR552354
ERR551098	ERR551098
SRR2100059	SAMN03647232
SRR2101109	SAMN03648356
ERR552249	ERR552249
ERR040087	ERR040087
ERR400375	ERS389586
SRR2100860	SAMN03648033
ERR551012	ERR551012
ERR046969	ERR046969
ERR400319	ERS389530
ERR552381	ERR552381
ERR400309	ERS389520
SRR2101042	SAMN03648289
SRR2101701	SAMN03648948
ERR046797	ERR046797
SRR2101533	SAMN03648780
SRR2101249	SAMN03648496
SRR2101121	SAMN03648368
SRR2100197	SAMN03647370
ERR072021	ERR072021
SRR2101106	SAMN03648353
ERR551105	ERR551105,ERR551104
ERR553140	ERR553140
ERR550844	ERR550844
ERR552587	ERR552587
ERR552371	ERR552371
ERR552080	ERR552080,ERR552079
ERR038299	ERR038299
SRR2101446	SAMN03648693
SRR2100025	SAMN03647198
ERR551302	ERR551302
SRR2101140	SAMN03648387
SRR2100111	SAMN03647284
ERR553257	ERR553257
ERR551718	ERR551718
ERR550943	ERR550943
SRR2101268	SAMN03648515
SRR2100695	SAMN03647868
SRR2100234	SAMN03647407
ERR553016	ERR553016
SRR2101162	SAMN03648409
SRR2100012	SAMN03647185
ERR553065	ERR553065
SRR2100433	SAMN03647606
ERR552505	ERR552505
ERR553311	ERR553311
SRR2101582	SAMN03648829
ERR551703	ERR551703
SRR2100870	SAMN03648043
SRR2101523	SAMN03648770
SRR2101054	SAMN03648301
ERR553262	ERR553262
SRR2100437	SAMN03647610
SRR2100690	SAMN03647863
ERR551803	ERR551803
SRR2101657	SAMN03648904
ERR553259	ERR553259
ERR046950	ERR046950
SRR2100768	SAMN03647941
ERR400510	ERS389468
ERR552066	ERR552066
ERR552359	ERR552359
SRR2101607	SAMN03648854
ERR551802	ERR551802
SRR2100770	SAMN03647943
SRR2101546	SAMN03648793
SRR2101224	SAMN03648471
SRR2100400	SAMN03647573
ERR552886	ERR552886
ERR072032	ERR072032
SRR2099988	SAMN03647161
ERR552398	ERR552398,ERR552399
SRR2099994	SAMN03647167
ERR025838	ERR025838
ERR552759	ERR552759
SRR2101539	SAMN03648786
SRR2100644	SAMN03647817
SRR2100556	SAMN03647729
SRR2100430	SAMN03647603
ERR046936	ERR046936
ERR551708	ERR551708,ERR551707
ERR072028	ERR072028
ERR047004	ERR047004
SRR2100401	SAMN03647574
SRR2100213	SAMN03647386
SRR2101612	SAMN03648859
ERR552373	ERR552373,ERR552374
ERR553079	ERR553079
ERR551779	ERR551779
SRR2100783	SAMN03647956
SRR2101349	SAMN03648596
ERR400376	ERS389587
SRR2101652	SAMN03648899
ERR550656	ERR550656
ERR550764	ERR550764
ERR552019	ERR552019
ERR552167	ERR552167
SRR2100220	SAMN03647393
SRR2101176	SAMN03648423
ERR400431	ERS389389
SRR2101265	SAMN03648512
ERR551695	ERR551695
SRR2100664	SAMN03647837
SRR2099929	SAMN03647102
ERR047011	ERR047011
SRR2101235	SAMN03648482
SRR2100495	SAMN03647668
SRR2100490	SAMN03647663
ERR553061	ERR553061
ERR552945	ERR552945
ERR046786	ERR046786
ERR552950	ERR552950,ERR552951
SRR2101351	SAMN03648598
SRR2100915	SAMN03648088
SRR2101192	SAMN03648439
ERR046873	ERR046873
SRR2100567	SAMN03647740
ERR550700	ERR550700
ERR046959	ERR046959
ERR551753	ERR551753
SRR2101740	SAMN03648987
SRR2101352	SAMN03648599
ERR551431	ERR551431,ERR551432
ERR551814	ERR551814
SRR2101747	SAMN03648994
ERR552238	ERR552238,ERR552239,ERR552240
SRR2101772	SAMN03649019
ERR550839	ERR550839
ERR551735	ERR551735,ERR551736
SRR2100178	SAMN03647351
SRR2099940	SAMN03647113
SRR2101646	SAMN03648893
ERR046763	ERR046763
ERR551165	ERR551165
SRR2100113	SAMN03647286
ERR552501	ERR552501,ERR552500
SRR2100470	SAMN03647643
ERR551127	ERR551127
SRR2100061	SAMN03647234
ERR400377	ERS389588
ERR553276	ERR553276
ERR047014	ERR047014
SRR2100956	SAMN03648203
ERR551170	ERR551170
ERR400314	ERS389525
ERR551481	ERR551481
SRR2101293	SAMN03648540
SRR2100898	SAMN03648071
ERR046747	ERR046747
ERR400554	ERS389512
ERR046833	ERR046833
ERR046938	ERR046938
ERR550818	ERR550818
SRR2100171	SAMN03647344
SRR2100019	SAMN03647192
SRR2100423	SAMN03647596
SRR2100127	SAMN03647300
SRR2101580	SAMN03648827
SRR2099958	SAMN03647131
ERR552988	ERR552988
SRR2100544	SAMN03647717
ERR046872	ERR046872
SRR2101215	SAMN03648462
ERR553340	ERR553340
ERR046800	ERR046800
SRR2100882	SAMN03648055
ERR552091	ERR552091
SRR2100209	SAMN03647382
ERR552674	ERR552674
SRR2100672	SAMN03647845
ERR552851	ERR552851
ERR550880	ERR550880
SRR2100946	SAMN03648193
ERR072029	ERR072029
SRR2100267	SAMN03647440
ERR551466	ERR551466,ERR551467
SRR2101221	SAMN03648468
ERR551080	ERR551080
SRR2100041	SAMN03647214
SRR2099955	SAMN03647128
ERR552096	ERR552096
ERR551834	ERR551834
SRR2100349	SAMN03647522
ERR552264	ERR552264
ERR552699	ERR552699
SRR2100785	SAMN03647958
ERR551435	ERR551435
ERR046768	ERR046768
ERR039335	ERR039335
ERR550853	ERR550853
ERR550840	ERR550840
SRR2101451	SAMN03648698
ERR551910	ERR551910,ERR551909
SRR2100653	SAMN03647826
SRR2100021	SAMN03647194
ERR552897	ERR552897,ERR552896
SRR2101519	SAMN03648766
ERR400390	ERS389348
SRR2100128	SAMN03647301
SRR2101321	SAMN03648568
SRR2101513	SAMN03648760
SRR2100449	SAMN03647622
ERR553034	ERR553034
SRR2101123	SAMN03648370
SRR2100560	SAMN03647733
SRR2100516	SAMN03647689
ERR553052	ERR553052
SRR2101189	SAMN03648436
SRR2100131	SAMN03647304
ERR550975	ERR550975
ERR400468	ERS389426
ERR400433	ERS389391
SRR2101439	SAMN03648686
ERR046784	ERR046784
SRR2101125	SAMN03648372
SRR2100486	SAMN03647659
SRR2100863	SAMN03648036
SRR2100607	SAMN03647780
SRR2100363	SAMN03647536
SRR2100130	SAMN03647303
ERR400481	ERS389439
ERR552449	ERR552449
[truncated: 1,495 more rows]
